# Supplementary material for: Trapping of Ag+ into a Perfect Six-Coordinated Environment: Structural Analysis, Quantum Chemical Calculations and Electrochemistry
Source: Molecules. 2022 Oct 17;27(20):6961. doi: 10.3390/molecules27206961 (PMC9607289; doi:10.3390/molecules27206961)
Supplement: Supplementary file 1 [file molecules-27-06961-s001.zip]

Archive with 1 entries (1 files):
- molecules-1968088-supplementary.pdf
